# Supplementary material for: rs779805 Von Hippel-Lindau Gene Polymorphism Induced/Related Polycythemia Entity, Clinical Features, Cancer Association, and Familiar Characteristics
Source: Pathol Oncol Res. 2021 Nov 26;27:1609987. doi: 10.3389/pore.2021.1609987 (PMC8660678; doi:10.3389/pore.2021.1609987)
Supplement: Supplementary file 1 [file Table1.XLS]

## Sheet: Sheet1
MLPA elvégezve		Sorszám	TAJ	Születési idő	Eredmény	VHL -195G/A genotípus rs779805			Hgb magas-e?	hgb	htc	fvs	thr
					Ez az 1. ábra
					GA 41-ből 21 PG
							GA							beteg	rokon	egészséges
+	1	4099	123200464	2005-04-07	IVS1-195 nt G/A heZ	NT	+		0	144	0.44			1	1			Nem	Hemoglobin g/L	VHL -195G/A genotípus rs779805
	2	4202	024679758	1962-11-16	IVS1-195 nt G/A heZ		+		1	176	0.5	7	182	1						GG	GA	AA
	3	4284	031064529	1972-10-27	IVS1-195 nt G/A heZ		+		1	199	0.58	6.5	247	1				0	124		+
	4	4894	016524750	1951.07.30.	IVS1-195 nt G/A heZ		+		1	184	0.53	7.9	138	1				0	121	+
	5	4938	031226147	1973.01.23	IVS1-195 nt G>A HeZ		+		0	164	0.49	7.7	268	1				0	136			+
	6	4945	022138851	1958.09.27.	IVS1-195 nt G>A HeZ		+		1	172	0.55	9	229	1				1	144			+
	7	5273	018729456	1954.05.24.	IVS1-195 nt G>A heterozigóta		+		1	177	0.52	10.8	245	1				1	160			+
	8	5312	115209552	1998.09.15.	IVS1-195 nt G>A heterozigóta		+		1	181	0.52	14.3	233	1				0	152			+
+	9	4070	044432269	1992-02-17	IVS1-195 nt G/A heZ		+		1	199	0.56	5.83	211	1	1			0	150		+
+	10	4151	044616492	1992.06.18.	IVS1-195 nt G/A heZ		+		0	164	0.47	10.7	288	1	1			0	133		+
	11	4899	066051772	1952.05.13.	IVS1-195 nt G/A heZ		+		0	164	0.5	6.28	251	1				0	132			+
	12	4851	037265157	1980.07.23.	IVS1-195 nt G>A HeZ		+		1	193	0.56	7.6	150	1				1	142			+
+	13	4935	119468559	2002.03.19	IVS1-195 nt G>A HeZ		+		1	169	0.51	5.4	185	1	1			1	159		+
	14	4957	037417150	1980.10.09.	IVS1-195 nt G>A HeZ		+		1	200	0.57	7.6	134	1				1	145			+
	15	5014	024194321	1962.01.14.	IVS1-195 nt G>A HeZ		+		1	197	0.58	5.8	218	1				1	160			+
	16	5193	036150056	1979.01.18.	IVS1-195 nt G>A heterozigóta		+		1	176	0.49	8.1	172	1				0	123	+
	17	5257	024374879	1962.05.05.	IVS1-195 nt G>A heterozigóta		+		0	146	0.39	9.7	408	1				1
	18	5274	075735382	1966.04.21.	IVS1-195 nt G>A heterozigóta		+		1	169	0.52	8.2	415	1				1	135		+
	19	5289	010192421	1941.11.22.	IVS1-195 nt G>A heterozigóta		+		1	176	0.53	7	204	1				0
	20	5292	025988394	1965.03.02.	IVS1-195 nt G>A heterozigóta		+		1	190	0.58	12.2	231	1				0
	21	5311	019609463	1955.05.12.	IVS1-195 nt G>A heterozigóta		+		1	181	0.53	16.2	460	1				0	128		+
																		1	156		+
					20 nem erythrocytosis													1
														proband	rokon	egészséges		0	130		+
+		4075	112950468	1997.04.21.	IVS1-195 nt G/A heZ		+		0	141	0.41	6.47	278		1			0	152			+
+		4104	078317240	1970.03.19.	IVS1-195 nt G/A heZ		+		0	140	0.41	10.3	323		1			0	132	+
		4137	043907308	1991-04-09	IVS1-195 nt G/A heZ		+		1	178	0.5	12.7	190	1				1	157		+
		4377	031297444	1973-03-01	IVS1-195 nt G>A HeZ		+		1	185	0.52	9.52	188	1				1	147			+
		4514	069399691	1956.04.19.	IVS1-195 nt G>A HeZ		+		0	118	0.36	2	82	1				1	155		+
+		4653	081464120	1974-09-14	IVS1-195 nt G>A HeZ		+		0	116	0.36	6.6	317	1				0
+		4654	118351258	2001-04-17	IVS1-195 nt G>A HeZ		+		0	148	0.44	6.5	224		1			1
		4682	113101993	1997-08-08	IVS1-195 nt G>A HeZ		+		1	182	0.5	6.25	210	1				0	128	+
+		4689	017472207	1952.11.19.	IVS1-195 nt G>A HeZ		+		1	173	0.5	9.5	231	1				1	156		+
+		4774	034601105	1977.02.13.	IVS1-195 nt G>A HeZ		+		1	210	0.65	14.2	337	1				1	139			+
		4778	021120763	1957.04.11.	IVS1-195 nt G>A HeZ		+		1	187	0.55	8.8	163	1				0	132			+
+		4793	039120427	1983.05.27.	IVS1-195 nt G>A HeZ		+		0	145	0.45	4.7	100	1				1
		4876	013736154	1947.09.21.	IVS1-195 nt G>A HeZ		+							1				0	128		+
+		4934 (3540)	086703437	1981.07.17	IVS1-195 nt G>A HeZ		+		0	165	0.49	6.7	149		1			0	129			+
+		4958	008048545	1937.10.02.	IVS1-195 nt G>A HeZ		+		0	151	0.46	7.2	182	1				1
		4979	022549093	1959-05-13	IVS1-195 nt G>A HeZ		+		0	114	0.37	11.7	226	1				0	135			+
		5191	031226147	1973.01.23.	IVS1-195 nt G>A heterozigóta		+		1	183	0.54	10.2	296	1				0
		5205	013425098	1947.04.10.	IVS1-195 nt G>A heterozigóta		+		0	163	0.46	13.2	135	1				1
		5256	033492377	1975.10.28.	IVS1-195 nt G>A heterozigóta		+		1	199	0.57	11.4	215	1				0	134			+
		5322	032598524	1974.11.02.	IVS1-195 nt G>A heterozigóta		+		0	142	0.44	8.6	242	1				0
																		0	135		+
																		1	147		+
																		1
					3. ábra													1	155		+
					GG 17-ből 3 PG													0	127			+
																		0	124	+
	1	5048	041567687	1987.06.02.	vad	+			1	179	0.52	5.9	199	1				0	136			+
	2	3859	039811303	1984-07-18	vad	+			1	181	0.54	6.8	230	1				1	140			+
	3	4939	034650691	1977.03.06.	vad	+			1	179	0.53	9.6	274	1				1
																		0	129			+
																		0
																		0
																		0	140	+
																		0	114			+
					GG 14 nem erythrocytosis													0
																		0	130			+
																		0	123		+
		4720	032694592	1974.12.13.	vad	+			0	111	0.34	3.3	164			1		0	127		+
		4745	040806329	1986.03.03.	vad	+			0	161	0.48	5.6	246			1		0	128			+
		4779	030757949	1972.05.21.	vad	+			1	169	0.51	7.7	259	1				1	160			+
		4852	020426189	1956.05.07.	vad	+			0	157	0.48	7.3	403			1		0	131			+
		4864	086184797	1980.10.02.	vad	+			0	153	0.47	6.3	783			1		0
		4871	088596839	1984.09.20.	vad	+			0	112	0.34	10.8	664			1		0	135			+
		4880	015509055	1950-03-21	vad	+			1	173	0.5	7.3	174	1				1
+		4883	022173353	1958.10.15.	vad	+			0	157	0.47	7.5	191			1		1
		4893	059506078	1942.12.11.	vad	+			1	173	0.5	7.2	223			1		0	125		+
+		4908	029843529	1971.01.19.	vad	+			0	162	0.49	8.6	366		1			0	126		+
		4959	080729231	1973.10.05.	vad	+			1	167	0.48	6.9	344	1				0	137	+
		4970	013720788	1947.09.14.	vad	+			0							1				7	19	25
		4976	105556505	1966.06.13.	vad	+			1	173	0.52	8.5	182	1						0.137255	0.372549	0.490196
		meg még 1		1954-04-03	vad	+			0	154	0.46	7.2	235			1				0.323529		0.676471
																					51
					2. ábra
					AA 20-ból 14 PG
+	1	3540 (4934)	086703437	1981-07-17	IVS1-195 nt G/A hoZ			+	1	165	0.49	6.7	149		1
	2	3541	021227666	1957-06-03	IVS1-195 nt G/A hoZ			+	1	201	0.57	10.5	97	1
+	3	4163	094016866	1959.06.07.	IVS1-195 nt G/A hoZ			+	1	183	0.51	5.7	194	1
+	8	4229	028666581	1969.04.28.	IVS1-195 nt G/A hoZ			+	1	182	0.53	7.5	206	1
+	9	4281	037944012	1981.07.17.	IVS1-195 nt G/A hoZ			+	1	181	0.54	7.8	197	1	1
	5	4999	028384898	1968-12-02	IVS1-195 nt G>A HoZ			+	1	171	0.51	11.1	287	1
	13	5005	025114014	1963.08.18.	IVS1-195 nt G>A HoZ			+	1	173	0.52	7.8	195	1
	6	5012	109780168	1995.09.30.	IVS1-195 nt G>A HoZ			+	1	182	0.55	12.1	218	1
	7	5024	020126212	1955.12.25.	IVS1-195 nt G>A HoZ			+	1	177	0.52	8.7	230	1
	4	5148	033382281	1975.09.09.	IVS1-195 nt G>A homozigóta			+	1	173	0.52	7	239	1
	10	5215	117852257	2000-11.18.	IVS1-195 nt G>A homozigóta			+	1	166	0.51	6.7	173	1
	11	5255	031711584	1973.09.27.	IVS1-195 nt G>A homozigóta			+	1	192	0.55	8.3	206	1
	12	5279	111388932	1996.08.26.	IVS1-195 nt G>A homozigóta			+	1	170	0.48	5.8	187	1	1
	14	5343	029746444	1970.11.22.	IVS1-195 nt G>A homozigóta			+	1	182	0.55	10	204	1
					AA 6 nem erythrocytosis
		5023	015005715	1949.07.18.	IVS1-195 nt G>A HoZ			+	0	148	0.43	8.7	231			1
+		4909	081994423	1975.04.25.	IVS1-195 nt G>A HoZ			+	0	143	0.43	7.5	344		1
+		4960	063228320	1948.08.15.	IVS1-195 nt G>A HoZ			+	0	130	0.41	12	172		1
		4973	070461253	1957-09-11	IVS1-195 nt G>A HoZ			+	0	137	0.39	4.7	130			1
		4996	078478015	1970.06.08.	IVS1-195 nt G>A HoZ			+	0	123	0.37	5.5	263		1
		4997	022925901	1959.12.21.	IVS1-195 nt G>A HoZ			+	0	147	0.42	6.1	253		1
